# Supplementary material for: Global prediction of chromatin accessibility using small-cell-number and single-cell RNA-seq
Source: Nucleic Acids Res. 2019 Aug 20;47(19):e121. doi: 10.1093/nar/gkz716 (PMC6821224; doi:10.1093/nar/gkz716)
Supplement: gkz716_Supplemental_Files [file gkz716_supplemental_files.zip]

Archive with 2 entries (2 files):
- Dataset_S1.xlsx
- Supplementary_materials.pdf
