# Supplementary material for: Global prediction of chromatin accessibility using small-cell-number and single-cell RNA-seq
Source: Nucleic Acids Res. 2019 Aug 20;47(19):e121. doi: 10.1093/nar/gkz716 (PMC6821224; doi:10.1093/nar/gkz716)
Supplement: gkz716_Supplemental_Files [file gkz716_supplemental_files.zip › Dataset_S1.xlsx]

## Sheet: README
Dataset S1. Information of data used for BIRD model training and testing, comparison with ChromImpute, and transcription factor motifs used in this study. This dataset contains four sheets. (a) List of DNase-seq and RNA-seq data from the Epigenome Roadmap used for training and testing BIRD model. The data contains 70 samples representing 30 different cell types. The table shows the cell types, GE…

## Sheet: Sheet(a)
Cell type	DNase-seq GSM number	RNA-seq GSM number	Donor ID
Breast_vHMEC	GSM753973	GSM613867	RM035
Fetal_Lung_Left	GSM701524,GSM701527,GSM701534,GSM817168,GSM817175,GSM817185	GSM1101684,GSM1101685,GSM1101687,GSM1101693,GSM1101699,GSM1101708	H-23887,H-23914,H-23964,H-24005,H-24089,H-24111
Fetal_Lung_Right	GSM701523,GSM774227,GSM774231,GSM817174,GSM817186	GSM1101683,GSM1101691,GSM1101692,GSM1101707,GSM1101709	H-23887,H-23964,H-24005,H-24089,H-24111
Fetal_Muscle_Arm	GSM878625,GSM817214,GSM817216,GSM774239,GSM701535,GSM774226,GSM774234,GSM878610,GSM817178,GSM817184,GSM817191	GSM1101673,GSM1101674,GSM1101675,GSM1101682,GSM1101689,GSM1101694,GSM1101695,GSM1101700,GSM1101701,GSM1101702,GSM1101710	H-24244,H-24259,H-24272,H-24042,H-23964,H-23941,H-24005,H-24078,H-24089,H-24111,H-24125
Fetal_Muscle_Back	GSM817200,GSM817207,GSM817212,GSM817217,GSM878632,GSM701536,GSM774235,GSM817171,GSM817182	GSM1101661,GSM1101663,GSM1101676,GSM1101677,GSM1101678,GSM1101690,GSM1101696,GSM1101703,GSM1101704	H-24143,H-24218,H-24244,H-24272,H-24279,H-23964,H-24005,H-24078,H-24111
Fetal_Muscle_Leg	GSM817206,GSM878622,GSM878626,GSM817213,GSM878631,GSM774242,GSM817179,GSM817183	GSM1101664,GSM1101669,GSM1101670,GSM1101671,GSM1101672,GSM1101698,GSM1101705,GSM1101706	H-24218,H-24198,H-24244,H-24259,H-24279,H-24078,H-24089,H-24111
Fetal_Muscle_Lower_Limb_Skeletal	GSM774238	GSM1101697	H-24042
Fetal_Muscle_Trunk	GSM701533	GSM1101688	H-23941
Fetal_Muscle_Upper_Limb_Skeletal	GSM701522	GSM1101686	H-23887
Fetal_Ovary	GSM1027306	GSM1101662	H23758,H23604
Fetal_Spinal_Cord	GSM1027308,GSM817189	GSM1101679,GSM1101711	H-24244,H-24111
Fibroblasts_Fetal_Skin_Abdomen	GSM878635	GSM1101680	H-24259
Fibroblasts_Fetal_Skin_Back	GSM878623	GSM1101665	H-24218
Fibroblasts_Fetal_Skin_Scalp	GSM878633	GSM1101667	H-24259
Gastric	GSM1027320,GSM1027325	GSM1120306,GSM1010960	STL001,STL003
H1	GSM878616	GSM915328	NA
H1_BMP4_Derived_Mesendoderm_Cultured_Cells	GSM817198	GSM915324	NA
H1_BMP4_Derived_Trophoblast_Cultured_Cells	GSM878614	GSM915320	NA
H1_Derived_Mesenchymal_Stem_Cells	GSM906380	GSM915322	NA
H1_Derived_Neuronal_Progenitor_Cultured_Cells	GSM878615	GSM706048	NA
IMR90	GSM468792	GSM438363	NA
iPS_DF_19.11	GSM665801	GSM706050	NA
iPS_DF_6.9	GSM665802	GSM706052	NA
Mobilized_CD34_Primary_Cells	GSM530657	GSM909310	RO_01549
Ovary	GSM1027334	GSM1010948	STL002
Pancreas	GSM1027326,GSM1027335	GSM1010966,GSM1120309	STL003,STL002
Penis_Foreskin_Fibroblast_Primary_Cells	GSM774240,GSM817169	GSM751277,GSM941744	skin01,skin02
Penis_Foreskin_Keratinocyte_Primary_Cells	GSM817194,GSM817196	GSM751278,GSM941745	skin01,skin02
Penis_Foreskin_Melanocyte_Primary_Cells	GSM774243,GSM1027307	GSM751276,GSM941743	skin01,skin02
Psoas_Muscle	GSM1027321	GSM1120310	STL001

## Sheet: Sheet(b)
Epigenome ID	Cell type	GSM number
E003	H1	GSM878616
E004	H1_BMP4_Derived_Mesendoderm_Cultured_Cells	GSM817198
E005	H1_BMP4_Derived_Trophoblast_Cultured_Cells	GSM878614
E006	H1_Derived_Mesenchymal_Stem_Cells	GSM906380
E007	H1_Derived_Neuronal_Progenitor_Cultured_Cells	GSM878615
E017	IMR90	GSM468792
E021	iPS_DF_6.9	GSM665802
E022	iPS_DF_19.11	GSM665801
E028	Breast_vHMEC	GSM753973
E057	Penis_Foreskin_Keratinocyte_Primary_Cells	GSM817194,GSM817196
E059	Penis_Foreskin_Melanocyte_Primary_Cells	GSM774243,GSM1027307
E089	Fetal_Muscle_Trunk	GSM701533
E090	Fetal_Muscle_Leg	GSM817206,GSM878622,GSM878626,GSM817213,GSM878631,GSM774242,GSM817179,GSM817183
E094	Gastric	GSM1027320,GSM1027325
E097	Ovary	GSM1027334
E098	Pancreas	GSM1027326,GSM1027335
E100	Psoas_Muscle	GSM1027321

## Sheet: Sheet(c)
Transcription factor	Motif ID	Source
BHLHE40	MA0464.1	JASPAR
CEBPB	MA0466.1	JASPAR
EGR1	MA0162.2	JASPAR
ELF1	MA0473.1	JASPAR
ELK1	MA0028.1	JASPAR
GABPA	MA0062.1	JASPAR
JUND	MA0491.1	JASPAR
MAX	MA0058.2	JASPAR
NFYB	MA0502.1	JASPAR
NRF1	MA0506.1	JASPAR
PAX5	MA0014.2	JASPAR
POU2F2	MA0507.1	JASPAR
SP1	MA0079.3	JASPAR
TCF12	MA0521.1	JASPAR
TCF3	MA0522.1	JASPAR
USF1	MA0093.2	JASPAR
USF2	MA0526.1	JASPAR
YY1	MA0095.2	JASPAR
MAZ	M00649	TRANSFAC
GATA1	M00126	TRANSFAC
CEBPD	MA0836.1	JASPAR
FOXP1	M00987	TRANSFAC

## Sheet: Sheet(d)
Cell type	ENCODE experiment ID (RNA-seq)	ENCODE experiment ID (DNase-seq)
adrenal_gland_embryo_(96_days)	ENCSR555BCP	ENCSR060BFU
adrenal_gland_female_adult_(53_years)	ENCSR754WLW	ENCSR597NVK
adrenal_gland_female_embryo_(108_days)	ENCSR740OPV	ENCSR419MZH
adrenal_gland_female_embryo_(85_days)	ENCSR120NEA	ENCSR866RCY
adrenal_gland_male_embryo_(101_day)	ENCSR335GET	ENCSR080PZL
adrenal_gland_male_embryo_(108_days)	ENCSR688YOZ	ENCSR728BAD
astrocyte	ENCSR233IJT	ENCSR000EPM
B_cell_male_adult_(37_years)	ENCSR449GLL	ENCSR247IUJ
BE2C	ENCSR000BYK	ENCSR000EMD
bipolar_neuron_originated_from_GM23338_treated_with_0.5_μg/mL_doxycycline_hyclate_for_4_days	ENCSR968WKR	ENCSR626RVD
CD14-positive_monocyte_female	ENCSR000CUC	ENCSR000EPK
CD14-positive_monocyte_male_adult_(37_years)	ENCSR905LVO	ENCSR674JIL
CD4-positive_helper_T_cell_male_adult_(21_year)	ENCSR545MEZ	ENCSR569ATD
CD4-positive_helper_T_cell_male_adult_(37_years)	ENCSR463JBR	ENCSR425MRQ
CD8-positive_alpha-beta_T_cell_male_adult_(21_year)	ENCSR944FLL	ENCSR842VTJ
epithelial_cell_of_proximal_tubule	ENCSR118TVR	ENCSR000EPW
esophagus_muscularis_mucosa_female_adult_(51_year)	ENCSR620LQN	ENCSR686ZKE
esophagus_squamous_epithelium_male_adult_(37_years)	ENCSR354QPN	ENCSR783OCW
fibroblast_of_arm_male_adult_(53_years)	ENCSR797BPP	ENCSR217TAW
fibroblast_of_lung_male_embryo_(12_weeks)	ENCSR000COO	ENCSR000ELY
fibroblast_of_skin_of_abdomen_male_embryo_(97_days)	ENCSR681ALA	ENCSR176KYD
forelimb_muscle_female_embryo_(108_days)	ENCSR711NGL	ENCSR166TEE
foreskin_fibroblast_male_newborn	ENCSR000COP	ENCSR251UPG
gastrocnemius_medialis_female_adult_(51_year)	ENCSR609NZM	ENCSR236SFP
GM12878	ENCSR000COQ	ENCSR000EMT
GM23338_male_adult_(53_years)_originated_from_fibroblast_of_arm	ENCSR938LSP	ENCSR004SUL
H1-hESC	ENCSR000COU	ENCSR000EMU
H7-hESC	ENCSR490SQH	ENCSR000EMZ
heart_female_embryo_(91_day)	ENCSR863BUL	ENCSR064GBK
heart_left_ventricle_female_adult_(53_years)	ENCSR391VGU	ENCSR070CMW
heart_male_embryo_(120_days)	ENCSR047LLJ	ENCSR392GCE
hematopoietic_multipotent_progenitor_cell	ENCSR000CUA	ENCSR000EMK
HepG2	ENCSR000CPE	ENCSR000ENP
hindlimb_muscle_male_embryo_(120_days)	ENCSR516VDS	ENCSR385AMY
IMR-90	ENCSR000CTQ	ENCSR477RTP
Jurkat_clone_E61	ENCSR000BXX	ENCSR000EOS
K562	ENCSR000AEL	ENCSR000EPC
Karpas-422	ENCSR314LXG	ENCSR019JDO
keratinocyte_female	ENCSR000CPL	ENCSR000EPQ
kidney_female_embryo_(105_days)	ENCSR212AMA	ENCSR953JVX
kidney_female_embryo_(108_days)	ENCSR495UXA	ENCSR941DTJ
kidney_female_embryo_(85_days)	ENCSR896QPD	ENCSR437KLY
kidney_male_embryo_(87_days)	ENCSR907KDH	ENCSR262QJC
large_intestine_female_embryo_(105_days)	ENCSR363BVC	ENCSR444VTC
large_intestine_female_embryo_(120_days)	ENCSR930URM	ENCSR133SPH
large_intestine_female_embryo_(85_days)	ENCSR859KGW	ENCSR962MFI
large_intestine_female_embryo_(98_days)	ENCSR857VKL	ENCSR796SJV
large_intestine_male_embryo_(108_days)	ENCSR066FZL	ENCSR857AEB
large_intestine_male_embryo_(115_days)	ENCSR286KWP	ENCSR366EQH
large_intestine_male_embryo_(91_day)	ENCSR777ONH	ENCSR762FCX
left_kidney_male_embryo_(96_days)	ENCSR702IMR	ENCSR184DFF
left_lung_female_embryo_(105_days)	ENCSR499NEL	ENCSR468OVW
left_lung_female_embryo_(108_days)	ENCSR861SOG	ENCSR456KDF
left_lung_male_embryo_(105_days)	ENCSR572FXC	ENCSR953WJO
left_lung_male_embryo_(96_days)	ENCSR222IGR	ENCSR639XWF
left_renal_cortex_interstitium_male_embryo_(105_days)	ENCSR413LXW	ENCSR092WMD
left_renal_cortex_interstitium_male_embryo_(120_days)	ENCSR759WPF	ENCSR039ZVQ
left_renal_pelvis_male_embryo_(105_days)	ENCSR029FTY	ENCSR258IBL
left_renal_pelvis_male_embryo_(120_days)	ENCSR410DUZ	ENCSR320SVK
lower_leg_skin_female_adult_(51_year)	ENCSR551NII	ENCSR645INA
lower_leg_skin_female_adult_(53_years)	ENCSR991HIR	ENCSR864IGD
mammary_epithelial_cell_female	ENCSR000COX	ENCSR000ENV
MCF-7	ENCSR000CPT	ENCSR000EPJ
muscle_of_arm_embryo_(101_day)	ENCSR677MYO	ENCSR826ERZ
muscle_of_arm_female_embryo_(105_days)	ENCSR620ZNQ	ENCSR517NHP
muscle_of_arm_female_embryo_(120_days)	ENCSR364IBB	ENCSR357PMV
muscle_of_arm_female_embryo_(85_days)	ENCSR785OCX	ENCSR309YDN
muscle_of_arm_female_embryo_(98_days)	ENCSR317LMH	ENCSR753QKD
muscle_of_arm_male_embryo_(120_days)	ENCSR575OHC	ENCSR452EGE
muscle_of_arm_male_embryo_(91_day)	ENCSR406YML	ENCSR840QVX
muscle_of_arm_male_embryo_(96_days)	ENCSR547TNE	ENCSR888GBS
muscle_of_arm_male_embryo_(97_days)	ENCSR423LLK	ENCSR619BNL
muscle_of_back_female_embryo_(105_days)	ENCSR995ORR	ENCSR033STL
muscle_of_back_female_embryo_(115_days)	ENCSR027EJD	ENCSR106RBR
muscle_of_back_female_embryo_(85_days)	ENCSR239BBI	ENCSR193LYA
muscle_of_back_female_embryo_(98_days)	ENCSR806ESH	ENCSR072NBR
muscle_of_back_male_embryo_(101_day)	ENCSR522XTV	ENCSR174GXG
muscle_of_back_male_embryo_(105_days)	ENCSR652AWW	ENCSR357RED
muscle_of_back_male_embryo_(127_days)	ENCSR891JVD	ENCSR786FWF
muscle_of_back_male_embryo_(91_day)	ENCSR729ZII	ENCSR317SIH
muscle_of_back_male_embryo_(96_days)	ENCSR094RGI	ENCSR438TWI
muscle_of_back_male_embryo_(97_days)	ENCSR576UKA	ENCSR295ELC
muscle_of_leg_female_embryo_(113_days)	ENCSR699YJR	ENCSR272RQX
muscle_of_leg_male_embryo_(101_day)	ENCSR447IJE	ENCSR167XSQ
muscle_of_leg_male_embryo_(105_days)	ENCSR144UVO	ENCSR514QHN
muscle_of_leg_male_embryo_(113_days)	ENCSR174ESD	ENCSR249BYV
muscle_of_leg_male_embryo_(127_days)	ENCSR096USV	ENCSR622CAH
muscle_of_leg_male_embryo_(96_days)	ENCSR086DZF	ENCSR059LXL
muscle_of_leg_male_embryo_(97_days)	ENCSR545WAC	ENCSR033DQS
muscle_of_trunk_female_embryo_(113_days)	ENCSR906HEV	ENCSR440FZS
muscle_of_trunk_female_embryo_(120_days)	ENCSR531RKI	ENCSR217YRJ
neural_stem_progenitor_cell_originated_from_H1	ENCSR572EET	ENCSR278FVO
OCI-LY7	ENCSR001HHK	ENCSR489NAM
omental_fat_pad_female_adult_(51_year)	ENCSR158KFO	ENCSR244ZEJ
ovary_female_adult_(30_years)	ENCSR725TPW	ENCSR712PYJ
ovary_female_adult_(53_years)	ENCSR841ADZ	ENCSR542KIX
ovary_female_embryo	ENCSR727VTD	ENCSR428XAX
Panc1	ENCSR000BYM	ENCSR000EPT
pancreas_female_adult_(30_years)	ENCSR571BML	ENCSR595HZQ
pancreas_male_adult_(34_years)	ENCSR629VMZ	ENCSR178JBL
Peyer's_patch_female_adult_(53_years)	ENCSR544SAU	ENCSR322UXF
Peyer's_patch_male_adult_(37_years)	ENCSR802HPM	ENCSR954AJK
prostate_gland_male_adult_(37_years)	ENCSR495HDM	ENCSR958QXU
renal_cortex_interstitium_female_embryo_(120_days)	ENCSR899SWV	ENCSR524DWS
renal_cortex_interstitium_male_embryo_(91_day)	ENCSR328PVI	ENCSR254AGA
renal_cortex_interstitium_male_embryo_(97_days)	ENCSR436ZKE	ENCSR550UWM
renal_pelvis_female_embryo_(105_days)	ENCSR204XBB	ENCSR619DRM
renal_pelvis_male_embryo_(91_day)	ENCSR424TSZ	ENCSR580OAH
renal_pelvis_male_embryo_(97_days)	ENCSR929KRW	ENCSR364TKL
right_atrium_auricular_region_female_adult_(51_year)	ENCSR457ENP	ENCSR278SKG
right_atrium_auricular_region_female_adult_(53_years)	ENCSR571RXE	ENCSR777DXQ
right_lobe_of_liver_female_adult_(53_years)	ENCSR226KML	ENCSR555QAY
right_lung_female_embryo_(105_days)	ENCSR560MDQ	ENCSR299INS
right_lung_female_embryo_(108_days)	ENCSR554KBK	ENCSR930AUG
right_lung_female_embryo_(98_days)	ENCSR074APH	ENCSR445XYW
right_lung_male_embryo_(105_days)	ENCSR044JAQ	ENCSR846CTA
right_lung_male_embryo_(96_days)	ENCSR176WMG	ENCSR964VVW
right_renal_cortex_interstitium_male_embryo_(105_days)	ENCSR822AOE	ENCSR268QCH
right_renal_cortex_interstitium_male_embryo_(120_days)	ENCSR884EVS	ENCSR887BNC
right_renal_pelvis_male_embryo_(105_days)	ENCSR552YAE	ENCSR761ZFA
right_renal_pelvis_male_embryo_(120_days)	ENCSR543TQW	ENCSR540PVZ
SK-N-SH_treated_with_6_μM_all-trans-retinoic_acid_for_48_hours	ENCSR000CPN	ENCSR000EPZ
skin_fibroblast_male_embryo_(97_days)	ENCSR655XQF	ENCSR067XUN
small_intestine_female_embryo_(108_days)	ENCSR150JIX	ENCSR502NDK
small_intestine_female_embryo_(120_days)	ENCSR523EDD	ENCSR116WWW
small_intestine_female_embryo_(98_days)	ENCSR534JVH	ENCSR565EBN
small_intestine_male_embryo_(108_days)	ENCSR482VRI	ENCSR945RWN
small_intestine_male_embryo_(115_days)	ENCSR621FYE	ENCSR672DWH
small_intestine_male_embryo_(91_day)	ENCSR446RKD	ENCSR594OWA
spinal_cord_female_embryo_(113_days)	ENCSR542OHE	ENCSR678PDD
spinal_cord_male_embryo_(105_days)	ENCSR333FZW	ENCSR148MFM
spinal_cord_male_embryo_(96_days)	ENCSR899NLW	ENCSR788SOI
spleen_embryo_(112_days)	ENCSR265NZF	ENCSR679IFH
spleen_male_adult_(54_years)	ENCSR106SZN	ENCSR850YHJ
stomach_embryo_(101_day)	ENCSR774SEX	ENCSR941SMM
stomach_female_adult_(51_year)	ENCSR853WOM	ENCSR641ZPF
stomach_female_adult_(53_years)	ENCSR752UNJ	ENCSR131JVA
stomach_female_embryo_(105_days)	ENCSR951NPS	ENCSR062DUU
stomach_female_embryo_(107_days)	ENCSR702IGQ	ENCSR082XEU
stomach_female_embryo_(108_days)	ENCSR549DVY	ENCSR511GQA
stomach_female_embryo_(98_days)	ENCSR783BUO	ENCSR208DMX
stomach_male_adult_(34_years)	ENCSR721HDG	ENCSR782SSS
stomach_male_adult_(54_years)	ENCSR296PMS	ENCSR163PKT
stomach_male_child_(3_years)	ENCSR922VBO	ENCSR246PXX
stomach_male_embryo_(127_days)	ENCSR123ZCX	ENCSR608AHQ
T-cell_male_adult_(37_years)	ENCSR763CQW	ENCSR366YTD
testis_male_embryo	ENCSR755LFM	ENCSR278FHC
thoracic_aorta_male_adult_(54_years)	ENCSR837ZLY	ENCSR376VVB
thymus_female_embryo_(113_days)	ENCSR229JRA	ENCSR342NCX
thymus_female_embryo_(98_days)	ENCSR158XIJ	ENCSR541UPY
thymus_male_embryo_(108_days)	ENCSR367QHR	ENCSR888UPQ
thymus_male_embryo_(113_days)	ENCSR468FBC	ENCSR544KDB
thymus_male_embryo_(127_days)	ENCSR069CMT	ENCSR164PQJ
thymus_male_embryo_(97_days)	ENCSR175CNQ	ENCSR917VCP
thyroid_gland_female_adult_(51_year)	ENCSR687HJY	ENCSR657DFR
thyroid_gland_female_adult_(53_years)	ENCSR238ZZD	ENCSR696TPW
tibial_nerve_female_adult_(51_year)	ENCSR272UNO	ENCSR401ESD
tibial_nerve_female_adult_(53_years)	ENCSR858QEL	ENCSR100TUY
tibial_nerve_male_adult_(37_years)	ENCSR796HLX	ENCSR754WNA
transverse_colon_female_adult_(51_year)	ENCSR403SZN	ENCSR760QZM
transverse_colon_female_adult_(53_years)	ENCSR800WIY	ENCSR504WYA
transverse_colon_male_adult_(37_years)	ENCSR653ZJF	ENCSR979ZJS
transverse_colon_male_adult_(54_years)	ENCSR630VJN	ENCSR790FIS
upper_lobe_of_left_lung_female_adult_(51_year)	ENCSR425RGZ	ENCSR490JVQ
upper_lobe_of_left_lung_male_adult_(37_years)	ENCSR313COD	ENCSR164WOF
uterus_female_adult_(53_years)	ENCSR113HQM	ENCSR237WJY
vagina_female_adult_(53_years)	ENCSR146LBD	ENCSR437AYW
